# Supplementary material for: Synthesis of Enantiomerically Enriched Protected 2-Amino-, 2,3-Diamino- and 2-Amino-3-Hydroxypropylphosphonates
Source: Molecules. 2023 Feb 2;28(3):1466. doi: 10.3390/molecules28031466 (PMC9921368; doi:10.3390/molecules28031466)
Supplement: Supplementary file 1 [file molecules-28-01466-s001.zip]

Archive with 1 entries (1 files):
- molecules-2194273-supplementary.pdf
